# Supplementary material for: Can the tardigrade Hypsibius dujardini survive in the absence of the geomagnetic field?
Source: PLoS One. 2017 Sep 8;12(9):e0183380. doi: 10.1371/journal.pone.0183380 (PMC5590818; doi:10.1371/journal.pone.0183380)
Supplement: S1 Table — (XLSX) [file pone.0183380.s001.xlsx]

## Sheet: e1
S1 Table. Detailed information about number of death specimmen in each petri dishes
groups	No.death.spec
experiment.1	24
experiment.1	25
experiment.1	21
experiment.1	26
experiment.1	28
experiment.1	24
experiment.1	23
experiment.1	27
experiment.1	21
experiment.1	22
control.group.1	18
control.group.1	24
control.group.1	26
control.group.1	25
control.group.1	20
control.group.1	24
control.group.1	20
control.group.1	23
control.group.1	27
control.group.1	26
experiment.2	23
experiment.2	27
experiment.2	28
experiment.2	29
experiment.2	29
experiment.2	27
experiment.2	30
experiment.2	28
experiment.2	30
experiment.2	20
control.group.2	20
control.group.2	22
control.group.2	19
control.group.2	25
control.group.2	24
control.group.2	17
control.group.2	21
control.group.2	25
control.group.2	22
control.group.2	26
experiment.3	30
experiment.3	29
experiment.3	30
experiment.3	28
experiment.3	30
experiment.3	30
experiment.3	29
experiment.3	30
experiment.3	30
experiment.3	29
control.group.3	22
control.group.3	27
control.group.3	25
control.group.3	26
control.group.3	20
control.group.3	26
control.group.3	28
control.group.3	20
control.group.3	23
control.group.3	22
